# Supplementary material for: Screening of Polymers for Oral Ritonavir Amorphous Solid Dispersions by Film Casting
Source: Pharmaceutics. 2024 Oct 26;16(11):1373. doi: 10.3390/pharmaceutics16111373 (PMC11597764; doi:10.3390/pharmaceutics16111373)
Supplement: Supplementary file 1 [file pharmaceutics-16-01373-s001.zip]

Archive with 1 entries (1 files):
- pharmaceutics-3236260-supplementary.pdf
